# Supplementary material for: Increased glutathione utilization augments tumor cell proliferation in Waldenstrom Macroglobulinemia
Source: Redox Biol. 2020 Aug 1;36:101657. doi: 10.1016/j.redox.2020.101657 (PMC7404570; doi:10.1016/j.redox.2020.101657)
Supplement: Multimedia component 1 [file mmc1.xlsx]

## Sheet: Heat
Metabolites ID	Listed Metabolite #
6-hydroxy-nonanoic acid C9	1
Octenyl glucoside (C8)	2
Heptenyl glucoside (C7)	3
Cystine	4
Lactosylceramide(d18:1/24:1)	5
Cystathionine	6
Galactaric acid	7
Cysteinylglycine disulfide	8
Sphingomyelin(d18:1/16:0)	9
FA(26:0)	10
pep small peptide	11
SDMA	12
γ-Butyrobetaine	13
3-Aminoisobutyric acid;3-Aminobutyric acid	14
Phe Trp His	15
2-Arachidonoylglycerol-2	16
Pelargonic acid	17
Dihydrothymine	18
LysoPAF(16:0)	19
Galactosylhydroxylysine	20
Threonic acid	21
Leu Pro	22
pep trp pro lys	23
Creatinine	24
FA(25:0)-1	25
Threonic acid	26
Nervonic acid-2	27
1-Methyladenosine	28
Butyrylcarnitine	29
N-Carbamylglutamate	30
Glutamyl 5-phosphate	31
Lauric acid	32
Tricosanoic acid-1	33
S-Methylcysteine sulfoxide	34
Cysteine glutathione disulfide	35
2-Methylguanosine	36
3-hydroxytridecanoic acid C12	37
Taurine	38
Hypotaurine	39
AC(18:1)	40
Ε-(gamma-Glutamyl)-lysine	41
Ethanolamine	42
γ-Glu-Ala	43
Glycerophosphocholine	44
10-keto tridecanoic acid C12	45
pep small peptide	46
17α,20β-Hydroxyprogesterone sulfate	47
15(S)-HETE-1 (20:4 hydroxy)	48
γ-Glu-Gln	49
L-a-glutamyl-L-Lysine	50
Phe-Asp	51
γ-Glu-Leu	52
Lactic acid	53
Indole-3-carboxaldehyde	54
Malic acid	55
Palmitoylethanolamide	56
Glycerol 3-phosphate	57
Retinol-2	58
C6H12O6 Hexose	59
Hepteneoylglycine	60
Retinol-1	61
Tryptophan	62
Lysine	63
alanine	64
Hydroxyprogesterone caproate-1	65
γ-Glu-gly	66
Histidine	67
5-Oxoproline	68
Isovalerylcarnitine	69
AC(14:3)-2	70
Abietic acid-4	71
γ-Glu-Gly	72
Ornithine	73
asparagine	74
γ-Glu-Thr	75
