# Supplementary material for: Increased glutathione utilization augments tumor cell proliferation in Waldenstrom Macroglobulinemia
Source: Redox Biol. 2020 Aug 1;36:101657. doi: 10.1016/j.redox.2020.101657 (PMC7404570; doi:10.1016/j.redox.2020.101657)
Supplement: Multimedia component 2 [file mmc2.xlsx]

## Sheet: Proteins
Accession	Description	Exp. q-value: Combined	Sum PEP Score	Coverage [%]	# Peptides	# PSMs	# Unique Peptides	# AAs	MW [kDa]	calc. pI	Score Sequest HT: Sequest HT	Biological Process	Cellular Component	Molecular Function	Pfam IDs	Entrez Gene ID	Gene Symbol	Chromosome	Reactome Pathways	WikiPathways	Ensembl Gene ID	KEGG Pathways	# Protein Pathway Groups	Abundance Ratio: (WM) / (NM)	Abundance Ratio Adj. P-Value: (WM) / (NM)	Abundance Ratio Variability [%]: (WM) / (NM)	Abundances (Grouped): WM	Abundances (Grouped): NM	Abundances (Grouped) CV [%]: WM	Abundances (Grouped) CV [%]: NM	Abundances (Grouped) Count: WM	Abundances (Grouped) Count: NM	Abundances Count: F26: Sample, WM	Abundances Count: F27: Sample, WM	Abundances Count: F29: Sample, WM	Abundances Count: F30: Sample, WM	Abundances Count: F31: Sample, WM	Abundances Count: F32: Sample, WM	Abundances Count: F33: Sample, WM	Abundances Count: F34: Sample, WM	Abundances Count: F35: Sample, WM	Abundances Count: F36: Sample, WM	Abundances Count: F37: Sample, WM	Abundances Count: F38: Sample, WM	Abundances Count: F39: Sample, WM	Abundances Count: F40: Sample, WM	Abundances Count: F41: Sample, WM	Abundances Count: F42: Sample, WM	Abundances Count: F43: Sample, WM
B3KPZ8	cDNA FLJ32530 fis, clone SMINT2000185, highly similar to TRANSKETOLASE (EC 2.2.1.1) OS=Homo sapiens PE=2 SV=1	0.005	4.978	3	1	9	1	358	38.9	7.72	23.49	metabolic process;regulation of biological process	cytosol	catalytic activity;metal ion binding;protein binding	Pf02779, Pf02780	7086	TKT	3		Pentose Phosphate Pathway			1	100	1.07268e-16		173.2		56.03		3				1														1
Q5NV64	V2-11 protein (Fragment) OS=Homo sapiens GN=V2-11 PE=4 SV=1	0	13.156	22	2	163	1	97	10.5	4.78	174.55	cellular component movement;metabolic process;regulation of biological process;response to stimulus;transport	extracellular;membrane	catalytic activity	Pf00047, Pf07679, Pf07686	28799	IGLV3-16	22	FCERI mediated Ca+2 mobilization; Regulation of Complement cascade; Immunoregulatory interactions between a Lymphoid and a non-Lymphoid cell; Scavenging of heme from plasma; Cell surface interactions at the vascular wall; Classical antibody-mediated complement activation; FCGR activation; Regulation of actin dynamics for phagocytic cup formation; FCERI mediated MAPK activation; Role of LAT2/NTAL/…				23	4.305	0.00654393	134.58	142.1	42.3	112.66	55.61	34	19	1	1	1		1		1	1	1			1	1	1	1	1	1
P13727	Bone marrow proteoglycan OS=Homo sapiens GN=PRG2 PE=1 SV=2	0.029	2.395	5	1	1	1	222	25.2	6.76	0	defense response;regulation of biological process;response to stimulus;transport	extracellular		Pf00059	5553	PRG2	11	Neutrophil degranulation		ENSG00000186652.9	Asthma	4	100	1.07268e-16		42.7		24.45		2								1
P40261	Nicotinamide N-methyltransferase OS=Homo sapiens GN=NNMT PE=1 SV=1	0.015	2.826	4	1	1	1	264	29.6	5.74	0	metabolic process;response to stimulus	cytoplasm;cytosol	catalytic activity	Pf01234, Pf08241	4837	NNMT	11	Metabolism of ingested SeMet, Sec, MeSec into H2Se; Methylation; Nicotinamide salvaging	Metapathway biotransformation; Methylation Pathways	ENSG00000166741.7	Metabolic pathways; Nicotinate and nicotinamide metabolism	15	100	1.07268e-16		227.4		34.8		16														1
A8K430	Fructose-bisphosphate aldolase OS=Homo sapiens PE=2 SV=1	0	7.95	13	2	2	2	364	39.4	8.21	4.63	cell organization and biogenesis;metabolic process;regulation of biological process	cytosol	catalytic activity;protein binding	Pf00274	229	ALDOB	9		Glycolysis and Gluconeogenesis			1	3.832	0.0150195	79.66	204.7	54.5	56.91	46.45	11	5		1	1		1
Q2HZZ0	Coagulation factor V (Fragment) OS=Homo sapiens PE=4 SV=1	0	35.174	76	5	209	1	59	7	9.36	464.06	cell organization and biogenesis;coagulation;metabolic process;response to stimulus;transport	extracellular;membrane;organelle lumen	metal ion binding;protein binding		2153	F5	1		Complement and Coagulation Cascades			1	2.415	0.185856	108.94	161.8	67	68.45	94.16	13	21		1	1													1
A2NV55	Precursor (AA -19 to 113) (Fragment) OS=Homo sapiens PE=2 SV=1	0.007	3.171	14	1	1	1	146	16	9.63	2.91				Pf07686								0	100	1.07268e-16		75.8		46.55		7		1					1					1
B2RC55	cDNA, FLJ95859, highly similar to Homo sapiens surfactant, pulmonary-associated protein B (SFTPB), mRNA OS=Homo sapiens PE=2 SV=1	0	14.963	15	4	9	4	381	42.1	5.49	14.4	metabolic process;regulation of biological process	endosome;extracellular;membrane;organelle lumen;vacuole	enzyme regulator activity;protein binding	Pf02199, Pf03489, Pf05184	6439	SFTPB	2					0	8.293	2.15188e-05	125.16	216.7	37.2	92.38	98.42	21	18				1	1	1	1	2	1	1	1	2	1		1	1
P01704	Ig lambda chain V-II region TOG OS=Homo sapiens PE=1 SV=1	0.015	2.791	14	1	1	1	111	11.7	8.48	0				Pf07679, Pf07686								0	100	1.07268e-16		113.1		65.27		3
A2N0T2	VH6DJ protein (Fragment) OS=Homo sapiens GN=VH6DJ PE=2 SV=1	0	21.648	28	5	266	3	116	12.8	7.97	167.18				Pf07686								0	6.572	0.000205037	125.4	99.3	14.8	304.2	39.66	40	22	1	1	1	1	1	1	1	1	1	1	1	1	1	1	1	2	1
Q6ZP87	CDNA FLJ26266 fis, clone DMC05613 OS=Homo sapiens PE=1 SV=1	0	39.767	25	4	2420	1	208	22.2	8.27	4627.58	cell organization and biogenesis;defense response;metabolic process;regulation of biological process;response to stimulus	extracellular;membrane	protein binding	Pf07654, Pf07686	28396	IGHV4-31	14					0	3.232	0.043393	77.3	153.3	48.4	145.26	91.98	5	4				1		1	1	1
A2J1M2	Rheumatoid factor RF-IP9 (Fragment) OS=Homo sapiens PE=2 SV=1	0	24.984	62	4	196	1	98	10.5	9.17	420.03												0	100	1.07268e-16		300		77.65		9		1				1		1					1
Q4J6C6	Prolyl endopeptidase-like OS=Homo sapiens GN=PREPL PE=1 SV=1	0.035	2.259	1	1	1	1	727	83.9	6.38	0	metabolic process;regulation of biological process	cytoplasm;cytoskeleton;cytosol;Golgi	catalytic activity	Pf00326, Pf02897	9581	PREPL	2			ENSG00000138078.15		0	100	1.07268e-16		185.1		111.2		2				1
Q14767	Latent-transforming growth factor beta-binding protein 2 OS=Homo sapiens GN=LTBP2 PE=1 SV=3	0.005	4.715	1	1	1	1	1821	194.9	5.19	2.35	cell organization and biogenesis;regulation of biological process;response to stimulus;transport	cell surface;extracellular;membrane	metal ion binding;protein binding	Pf00683, Pf06247, Pf07645, Pf12662	4053	LTBP2	14	Molecules associated with elastic fibres	Hypothesized Pathways in Pathogenesis of Cardiovascular Disease	ENSG00000119681.11		4	100	1.07268e-16		300				1
P22352	Glutathione peroxidase 3 OS=Homo sapiens GN=GPX3 PE=1 SV=2	0	41.373	35	7	193	7	226	25.5	8.13	365.24	cell organization and biogenesis;metabolic process;response to stimulus	extracellular	antioxidant activity;catalytic activity;protein binding	Pf00255	2878	GPX3	5	Detoxification of Reactive Oxygen Species	Glutathione metabolism; Selenium Micronutrient Network; Folate Metabolism; Selenium Metabolism and Selenoproteins; NRF2 pathway; One carbon metabolism and related pathways; Oxidative Stress; Metapathway biotransformation	ENSG00000211445.11	Arachidonic acid metabolism; Thyroid hormone synthesis; Glutathione metabolism	14	3.116	0.0539991	120.48	76.6	13.9	146.04	56.58	41	22	6	4	4	5	5	6	5	6	4	4	4	5	6	6	5	6	6
H0Y4K8	Fibronectin (Fragment) OS=Homo sapiens GN=FN1 PE=1 SV=1	0	158.3	64	10	1387	1	241	26.5	6.89	4629.66			protein binding	Pf00041			2		miRNA targets in ECM and membrane receptors; Overview of nanoparticle effects; Rac1/Pak1/p38/MMP-2 pathway; Simplified Interaction Map Between LOXL4 and Oxidative Stress Pathway; Association Between Physico-Chemical Features and Toxicity Associated Pathways; TGF-B Signaling in Thyroid Cells for Epithelial-Mesenchymal Transition; Focal Adhesion-PI3K-Akt-mTOR-signaling pathway; miR-509-3p alteratio…	ENSG00000115414.18		8	9.323	6.64529e-06	95.35	152.4	15.3	57.2	94.45	41	5	1	1	1	1	1	1	1	1	1	1	1	1	1	1	1	1	1
P01603	Ig kappa chain V-I region Ka OS=Homo sapiens PE=1 SV=1	0.003	5.69	15	1	6	1	108	11.9	8.85	6.36			protein binding	Pf00047, Pf07686, Pf13895								0	100	1.07268e-16		201.1		72.87		4
P01023	Alpha-2-macroglobulin OS=Homo sapiens GN=A2M PE=1 SV=3	0	1114.26	69	90	10027	83	1474	163.2	6.46	27744.8	cell differentiation;cell organization and biogenesis;metabolic process;regulation of biological process;response to stimulus;transport	cytosol;extracellular;organelle lumen	enzyme regulator activity;protein binding	Pf00207, Pf01835, Pf07677, Pf07678, Pf07703, Pf10569, Pf11974, Pf13249	2	A2M	12	Platelet degranulation ; Degradation of the extracellular matrix; Rho GTPase cycle; HDL assembly; Intrinsic Pathway of Fibrin Clot Formation	Complement and Coagulation Cascades	ENSG00000175899.14	Complement and coagulation cascades	17	2.264	0.238707	103.5	67.7	33.9	97.01	36.12	41	22	67	80	85	79	78	79	96	88	83	75	78	83	74	81	80	75	84
P01825	Ig heavy chain V-II region NEWM OS=Homo sapiens PE=1 SV=1	0	13.808	21	2	254	1	117	12.8	7.08	665.45				Pf07686								0	100	1.07268e-16		285.4		22.16		13		1			1		1	1	1			1	1
O14950	Myosin regulatory light chain 12B OS=Homo sapiens GN=MYL12B PE=1 SV=2	0	20.674	28	3	5	3	172	19.8	4.84	13.3	regulation of biological process;response to stimulus	cytosol	metal ion binding;protein binding	Pf00036, Pf13202, Pf13405, Pf13833	103910; 10627	MYL12B; MYL12A	18	RHO GTPases activate PAKs; EPHA-mediated growth cone collapse; RHO GTPases Activate ROCKs; Sema4D induced cell migration and growth-cone collapse; Smooth Muscle Contraction; RHO GTPases activate CIT; RHO GTPases activate PKNs	Human Thyroid Stimulating Hormone (TSH) signaling pathway	ENSG00000118680.12	Regulation of actin cytoskeleton; Platelet activation; Tight junction; Leukocyte transendothelial migration; Focal adhesion	22	5.756	0.000659496	126.17	74.6	225.4	44.19	143.61	5	17															1
Q86TT1	Full-length cDNA clone CS0DD006YL02 of Neuroblastoma of Homo sapiens (human) OS=Homo sapiens PE=2 SV=1	0	426.084	90	37	29985	2	375	41.2	6.79	73810.4	cell organization and biogenesis;cellular component movement;defense response;metabolic process;regulation of biological process;response to stimulus	cell surface;membrane	DNA binding;protein binding	Pf00047, Pf07654, Pf08205	3507	IGHM	14					0	5.214	0.00148105	128.43	155.4	10.6	81.9	57.56	41	22	5	4	4	5	5	6	5	5	5	5	5	5	4	4	5	5	5
F2Z2F1	Myoglobin (Fragment) OS=Homo sapiens GN=MB PE=3 SV=1	0.003	5.657	29	2	3	2	106	11.9	8.38	2.2	transport		metal ion binding;transporter activity	Pf00042			22			ENSG00000198125.12		0	8.321	2.09298e-05	54.46	146.7	38.3	92.06	70.69	2	8															1
Q5VZ73	C-C motif chemokine 21 OS=Homo sapiens GN=CCL21 PE=4 SV=1	0	14.05	32	3	10	3	124	13.6	10.05	29.98	cell communication;cell organization and biogenesis;cellular component movement;cellular homeostasis;defense response;regulation of biological process;response to stimulus;transport	extracellular	protein binding	Pf00048	6366	CCL21	9		Allograft Rejection; Chemokine signaling pathway	ENSG00000137077.7		2	2.56	0.141418	104.62	126.5	58.6	159.42	136.46	32	8	1	1	2		2	1		1	1	1	1	2	2	1	1	3	1
Q8WUG5	Solute carrier family 22 member 17 OS=Homo sapiens GN=SLC22A17 PE=2 SV=1	0.02	2.588	4	1	1	1	538	57.6	7.39	0	cellular homeostasis;regulation of biological process;response to stimulus;transport	membrane;vacuole	receptor activity;signal transducer activity;transporter activity	Pf00083, Pf07690	51310	SLC22A17	14	Iron uptake and transport		ENSG00000092096.16		2	100	1.07268e-16		222		30.86		3																1		1
A0A024R7T3	Heterogeneous nuclear ribonucleoprotein F, isoform CRA_a OS=Homo sapiens GN=HNRPF PE=4 SV=1	0	15.941	8	2	21	1	415	45.6	5.58	46.96	metabolic process;regulation of biological process;response to stimulus	cytosol;membrane;nucleus;spliceosomal complex	protein binding;RNA binding	Pf00076, Pf08080, Pf14259	3185	HNRNPF	10	Gene and protein expression by JAK-STAT signaling after Interleukin-12 stimulation; mRNA Splicing - Major Pathway; FGFR2 alternative splicing; Interleukin-12 family signaling	Mecp2 and Associated Rett Syndrome	ENSG00000169813.16		15	7.702	4.49642e-05	141.13	145	13	75.72	166.32	6	4								1								1	1
Q15537	J kappa 5 (Fragment) OS=Homo sapiens PE=4 SV=1	0.026	2.439	62	1	3	1	13	1.5	10.84	3.33												0	19.03	1.06779e-09	67.85	100.8	5.3	90.67		32	1		1	1	1	1	1	1			1		1	1	1	1	1	1
P49006	MARCKS-related protein OS=Homo sapiens GN=MARCKSL1 PE=1 SV=2	0.04	2.176	7	1	1	1	195	19.5	4.67	1.7	regulation of biological process	cytoplasm;membrane	protein binding		65108	MARCKSL1	1			ENSG00000175130.6	Leishmaniasis; Fc gamma R-mediated phagocytosis	2	3.671	0.0202499	79.51	231.5	68.5	88.49	27.34	13	6	1					1		1	1		1	1			1
B7Z992	cDNA FLJ53698, highly similar to Gelsolin OS=Homo sapiens PE=2 SV=1	0	534.716	64	40	5477	1	715	78.8	6.11	16572	cell death;cell organization and biogenesis;metabolic process;regulation of biological process;response to stimulus;transport	cytoplasm;cytoskeleton;cytosol;extracellular;membrane;nucleus;organelle lumen	metal ion binding;protein binding	Pf00626	2934	GSN	9		Regulation of Actin Cytoskeleton; Senescence and Autophagy in Cancer			2	100	1.07268e-16		74.6		168.91		6				2						1				1
S6C4S2	IgG L chain OS=Homo sapiens PE=2 SV=1	0	74.843	46	9	5164	1	217	22.8	8.07	13776.2				Pf07654, Pf07686, Pf13927								0	100	1.07268e-16		158.9		49.18		6							1	1									1
P14555	Phospholipase A2, membrane associated OS=Homo sapiens GN=PLA2G2A PE=1 SV=2	0	10.205	7	1	16	1	144	16.1	9.23	13.29	cell organization and biogenesis;defense response;metabolic process;regulation of biological process;response to stimulus;transport	endoplasmic reticulum;extracellular;membrane	catalytic activity;metal ion binding	Pf00068	5320	PLA2G2A	1	Acyl chain remodelling of PI; Synthesis of PA; Acyl chain remodelling of PG; Antimicrobial peptides; Acyl chain remodelling of PS; Acyl chain remodelling of PE; Acyl chain remodelling of PC	MicroRNAs in cardiomyocyte hypertrophy; Eicosanoid Synthesis; Spinal Cord Injury; Cardiac Hypertrophic Response	ENSG00000188257.10	Linoleic acid metabolism; Ether lipid metabolism; alpha-Linolenic acid metabolism; Pancreatic secretion; Vascular smooth muscle contraction; Ras signaling pathway; Metabolic pathways; Glycerophospholipid metabolism; Arachidonic acid metabolism; Fat digestion and absorption	27	2.533	0.148225	88.6	168.2	70.4	133.24	35.44	28	20	1	1	1	1	1	1	1		1	1	1	1		1		1
Q15828	Cystatin-M OS=Homo sapiens GN=CST6 PE=1 SV=1	0.009	2.984	14	1	1	1	149	16.5	8.09	3.51	regulation of biological process	cytoskeleton;extracellular	enzyme regulator activity;protein binding	Pf00031	1474	CST6	11			ENSG00000175315.2		0	3.474	0.0281322	35.58	234	66	53.26	23.39	4	3						1		1
Q4ZG40	Macrophage receptor with collagenous structure OS=Homo sapiens GN=MARCO PE=2 SV=1	0	9.885	5	2	10	2	520	52.6	8.78	23.24	defense response;regulation of biological process;response to stimulus;transport	membrane	protein binding;receptor activity;signal transducer activity	Pf00530	8685	MARCO	2	Scavenging by Class A Receptors		ENSG00000019169.10	Phagosome	4	100	1.07268e-16		167		156.57		28			1	1		2	1	1	1	1		1		1		1	2	1
Q6P2C8	Mediator of RNA polymerase II transcription subunit 27 OS=Homo sapiens GN=MED27 PE=1 SV=1	0.031	2.325	2	1	1	1	311	35.4	9.31	1.61	metabolic process;regulation of biological process	cytosol;nucleus	catalytic activity;protein binding	Pf11571	9442	MED27	9	Transcriptional regulation of white adipocyte differentiation; PPARA activates gene expression; Generic Transcription Pathway		ENSG00000160563.13	Thyroid hormone signaling pathway	10	100	1.07268e-16		152.8		106.38		7								1										1
A0A075B7F0	Protein IGHV3OR16-10 (Fragment) OS=Homo sapiens GN=IGHV3OR16-10 PE=4 SV=1	0	30.483	41	5	240	2	116	12.6	8.66	538.22	cell organization and biogenesis;defense response;metabolic process;regulation of biological process;response to stimulus		protein binding				16			ENSG00000233732.5		0	79.324	1.07268e-16	0	258.1	13.2	125.2		2	1			1													1
P01773	Ig heavy chain V-III region BUR OS=Homo sapiens PE=1 SV=1	0	9.134	15	2	100	1	119	13	9.6	173.64				Pf07686								0	2.529	0.149215	140.08	93.4	35.1	230.47	40.09	39	22	1	1	1	1	1	1	1	1	1		1		1	1	1	1	1
P58166	Inhibin beta E chain OS=Homo sapiens GN=INHBE PE=1 SV=1	0.011	2.913	2	1	1	1	350	38.5	9.25	1.87	regulation of biological process;response to stimulus	extracellular	protein binding	Pf00019, Pf00688	83729	INHBE	12	Glycoprotein hormones		ENSG00000139269.2	Cytokine-cytokine receptor interaction; Signaling pathways regulating pluripotency of stem cells; TGF-beta signaling pathway	7	100	1.07268e-16		153.2		22.6		6														1		1		1
A0M8Q6	Ig lambda-7 chain C region OS=Homo sapiens GN=IGLC7 PE=1 SV=2	0	50.404	79	7	4650	4	106	11.3	8.28	12998.9	cell organization and biogenesis;cellular component movement;defense response;metabolic process;regulation of biological process;response to stimulus;transport	extracellular;membrane	catalytic activity;protein binding	Pf07654, Pf08205, Pf13927	28834	IGLC7	22					0	16.734	6.12856e-09	100.42	264.4	2.7	49.68	149.4	11	11				1		1	1	1	1	1	1	1
A2J1N1	Rheumatoid factor RF-IP15 (Fragment) OS=Homo sapiens PE=2 SV=1	0	17.891	55	4	226	1	87	9.6	9.2	340.24												0	100	1.07268e-16		119.1		143.4		6			1													1
Q5NV61	V5-1 protein (Fragment) OS=Homo sapiens GN=V5-1 PE=4 SV=1	0	8.956	39	2	2	2	103	11.2	5.71	5.63	cellular component movement;metabolic process;regulation of biological process;response to stimulus;transport	extracellular;membrane	catalytic activity	Pf07679, Pf07686	28786	IGLV4-3	22	FCERI mediated Ca+2 mobilization; Regulation of Complement cascade; Immunoregulatory interactions between a Lymphoid and a non-Lymphoid cell; Scavenging of heme from plasma; Cell surface interactions at the vascular wall; Classical antibody-mediated complement activation; FCGR activation; Regulation of actin dynamics for phagocytic cup formation; FCERI mediated MAPK activation; Role of LAT2/NTAL/…				23	100	1.07268e-16		193.1		76.02		9			1			1							1	1			1
D3DSP9	Fibrinogen-like 1, isoform CRA_d OS=Homo sapiens GN=FGL1 PE=4 SV=1	0.001	7.234	10	2	11	2	253	29.4	5.81	11.08				Pf00147	2267	FGL1	8					0	3.955	0.0120521	102	113.5	21.7	75.38	56.84	40	18	1	1	2	1	2	1	1	1	2	1	1	2	1	1	2	2	2
A2NB46	Cold agglutinin FS-2 L-chain (Fragment) OS=Homo sapiens PE=2 SV=1	0	28.932	45	3	842	1	109	11.9	9.01	2200.7				Pf00047, Pf07679, Pf07686								0	100	1.07268e-16		173.2		49.94		16		1	1		1	1		1	1			1			1			1
P01591	Immunoglobulin J chain OS=Homo sapiens GN=IGJ PE=1 SV=4	0	91.72	66	9	1676	9	159	18.1	5.24	4017.49	cellular component movement;defense response;regulation of biological process;response to stimulus;transport	extracellular	DNA binding;protein binding	Pf15097	3512	IGJ; JCHAIN	4	Scavenging of heme from plasma; Cell surface interactions at the vascular wall		ENSG00000132465.10		5	5.758	0.000659496	104.27	170.4	26.9	75.94	47.29	41	22	9	9	10	9	10	10	9	9	9	9	9	9	8	7	9	10	10
U6A3P2	Mutant hemoglobin alpha 2 globin chain (Fragment) OS=Homo sapiens GN=HBA2 PE=3 SV=1	0	11.067	100	3	4	1	41	4.4	7.44	7.2	cell organization and biogenesis;metabolic process;regulation of biological process;response to stimulus;transport	cytosol;extracellular;membrane;organelle lumen	antioxidant activity;catalytic activity;metal ion binding;protein binding;transporter activity		3040	HBA2	16					0	100	1.07268e-16		128		15.84		6
A2N0U1	VH6DJ protein (Fragment) OS=Homo sapiens GN=VH6DJ PE=2 SV=1	0	9.063	18	3	180	1	114	12.6	8.48	69.01				Pf07686								0	2.336	0.211938	108.89	134.6	40.5	409.55	96.04	33	19	1		1	1	1	1	1	1	1	1	1	1	1	1	1	1	1
Q05707	Collagen alpha-1(XIV) chain OS=Homo sapiens GN=COL14A1 PE=1 SV=3	0.005	4.57	1	1	1	1	1796	193.4	5.3	1.83	cell organization and biogenesis	extracellular;organelle lumen	protein binding;RNA binding;structural molecule activity	Pf00041, Pf00092, Pf01391, Pf13519	7373	COL14A1	8	Collagen degradation; Assembly of collagen fibrils and other multimeric structures; Collagen chain trimerization		ENSG00000187955.11	Protein digestion and absorption	8	100	1.07268e-16		182		186.78		4
H2B4M4	LILRA3 protein OS=Homo sapiens GN=LILRA3 PE=4 SV=1	0	37.373	18	5	70	4	439	47.5	8.21	137.4	defense response;regulation of biological process;response to stimulus;transport	extracellular;membrane	protein binding;receptor activity	Pf00047, Pf13895, Pf13927	11026	LILRA3	19					0	2.375	0.197202	112.47	130.2	30.9	110.74	68.31	41	21	2	3	4	3	3	2	3	2	3	1	2	2	3	3	3	3	3
P01742	Ig heavy chain V-I region EU OS=Homo sapiens PE=1 SV=1	0.001	6.965	32	2	31	1	117	12.5	6.57	59.53												0	100	1.07268e-16		300				1
Q66K66	Transmembrane protein 198 OS=Homo sapiens GN=TMEM198 PE=1 SV=1	0.035	2.282	3	1	4	1	360	39.4	9.92	1.6	development;regulation of biological process;response to stimulus	membrane		Pf13886	130612	TMEM198	2			ENSG00000188760.10		0	4.783	0.00294088	79.03	123.7	27.7	44.86	129.51	40	10	1	1	1	1	1	1	1	1	1	1	1	1	1	1	1	1	1
P01824	Ig heavy chain V-II region WAH OS=Homo sapiens PE=1 SV=1	0	9.74	20	3	82	1	129	14.1	8.46	53.57				Pf07686								0	2.425	0.182219	103.66	138.8	75.1	78.11	86.2	18	15			1		1	1									1	1
Q15166	Serum paraoxonase/lactonase 3 OS=Homo sapiens GN=PON3 PE=1 SV=3	0	31.997	25	7	118	5	354	39.6	5.41	86.48	metabolic process;regulation of biological process;response to stimulus	extracellular	catalytic activity;metal ion binding;protein binding	Pf01731, Pf03088	5446	PON3	7	Synthesis of 5-eicosatetraenoic acids	Phase I biotransformations, non P450	ENSG00000105852.10	Metabolic pathways	7	2.713	0.106745	86.49	147.2	104.4	77.92	66.7	40	22	2	1		1	2	1	1	1	1	1	1	1	2	1	2	1	1
F5GZZ9	Scavenger receptor cysteine-rich type 1 protein M130 OS=Homo sapiens GN=CD163 PE=4 SV=1	0.001	6.157	1	1	2	1	1109	120.2	6.1	7.36	transport	membrane	receptor activity	Pf00530			12			ENSG00000177575.12		0	100	1.07268e-16		167.9		60.74		6																	1
Q86SV5	Complement C2 (Fragment) OS=Homo sapiens GN=C2 PE=4 SV=1	0	25.7	42	3	69	1	93	10.5	4.65	174.42	defense response;metabolic process;regulation of biological process;response to stimulus	extracellular	catalytic activity;metal ion binding;protein binding	Pf00092	717	C2	6		Allograft Rejection; Complement Activation; Complement and Coagulation Cascades			3	3.257	0.0415796	135.9	246.2	53.8	103.85	88.93	9	13
A0A075B6S6	Protein IGKV2D-30 (Fragment) OS=Homo sapiens GN=IGKV2D-30 PE=4 SV=1	0	18.132	42	3	129	1	120	13.2	7.99	338.74	cellular component movement;metabolic process;regulation of biological process;response to stimulus;transport	extracellular;membrane	catalytic activity	Pf07686	28881	IGKV2D-30	2	FCERI mediated Ca+2 mobilization; Scavenging of heme from plasma; Classical antibody-mediated complement activation; FCERI mediated MAPK activation; FCERI mediated NF-kB activation; CD22 mediated BCR regulation; Regulation of Complement cascade; Immunoregulatory interactions between a Lymphoid and a non-Lymphoid cell; Cell surface interactions at the vascular wall; FCGR activation; Regulation of …		ENSG00000239571.1		26	100	1.07268e-16		165.6		103.86		18			1	1	1	1		1	1			1	1					1
A2N2W9	VL4 protein (Fragment) OS=Homo sapiens GN=VL4 PE=4 SV=1	0	16.118	55	4	124	2	75	8.1	7.96	136.57				Pf07679								0	9.803	3.96158e-06	146.11	92.5	9.4	125.43	127.83	7	7	1			1			1	1			1
Q7Z374	Putative uncharacterized protein DKFZp686C02218 (Fragment) OS=Homo sapiens GN=DKFZp686C02218 PE=1 SV=1	0	187.018	43	17	2113	1	492	53.7	7.05	6993.71	cell organization and biogenesis;cellular component movement;defense response;metabolic process;regulation of biological process;response to stimulus;transport	extracellular	protein binding	Pf07654, Pf07686, Pf08205	3494	IGHA2	14					0	2.478	0.164987	117.88	165.5	51.7	70.84	112.89	39	20	1	1	1	1	1	1	1	1	1	1	1	1	1	1	1	1	1
O75594	Peptidoglycan recognition protein 1 OS=Homo sapiens GN=PGLYRP1 PE=1 SV=1	0.003	5.491	10	1	1	1	196	21.7	8.59	3.5	defense response;metabolic process;regulation of biological process;response to stimulus;transport	extracellular;organelle lumen	catalytic activity;metal ion binding;receptor activity;signal transducer activity	Pf01510	8993	PGLYRP1	19	Antimicrobial peptides; Neutrophil degranulation		ENSG00000008438.4		4	3.592	0.0231369	108.37	156.2	38.3	82.77	101.66	13	8	1				1						1	1			1	1
Q9P109	Beta-1,3-galactosyl-O-glycosyl-glycoprotein beta-1,6-N-acetylglucosaminyltransferase 4 OS=Homo sapiens GN=GCNT4 PE=2 SV=1	0.027	2.434	4	1	1	1	453	53	8.25	2.56	metabolic process;response to stimulus	Golgi;membrane	catalytic activity	Pf02485	51301	GCNT4	5	O-linked glycosylation of mucins		ENSG00000176928.5	Metabolic pathways; Mucin type O-glycan biosynthesis	6	100	1.07268e-16		228				1
P47929	Galectin-7 OS=Homo sapiens GN=LGALS7 PE=1 SV=2	0.005	3.888	8	1	1	1	136	15.1	7.62	2.55	cell death	cytoplasm;extracellular;nucleus		Pf00337	3963; 653499	LGALS7; LGALS7B	19; CHR_HG26_PATCH			ENSG00000282902.1; ENSG00000283082.1; ENSG00000205076.4; ENSG00000178934.4		0	100	1.07268e-16		161.5		64.44		10				1				1	1	1						1
Q9UNU2	Complement protein C4B frameshift mutant (Fragment) OS=Homo sapiens GN=C4B PE=4 SV=1	0	207.44	56	16	1992	1	354	38.1	8.53	6749.9	defense response;metabolic process;regulation of biological process;response to stimulus	extracellular;membrane	catalytic activity;enzyme regulator activity;protein binding	Pf07678, Pf10569, Pf13243, Pf13249	721	C4B	6		Allograft Rejection; Complement Activation; Complement and Coagulation Cascades; Sudden Infant Death Syndrome (SIDS) Susceptibility Pathways			4	100	1.07268e-16		174.5				1															1
Q9H3U7	SPARC-related modular calcium-binding protein 2 OS=Homo sapiens GN=SMOC2 PE=2 SV=2	0.04	2.178	6	1	1	1	446	49.6	8.46	0	cell organization and biogenesis;regulation of biological process;response to stimulus	extracellular	metal ion binding;protein binding	Pf00086, Pf07648, Pf10591	64094	SMOC2	6		Gastric Cancer Network 1	ENSG00000112562.18		1	100	1.07268e-16		157		45.23		10				1	1								1
A2IPH7	HRV Fab 025-VH (Fragment) OS=Homo sapiens PE=2 SV=1	0	18.274	47	4	171	2	121	12.9	9.55	317.32				Pf07686								0	100	1.07268e-16		300		34.27		9		1		1	1			1										1
A0A075B7B6	Putative V-set and immunoglobulin domain-containing-like protein IGHV4OR15-8 (Fragment) OS=Homo sapiens GN=IGHV4OR15-8 PE=4 SV=1	0	14.095	40	4	10	2	117	13	9.6	21.74							15			ENSG00000259261.2		0	14.098	5.54396e-08	110.12	289.9	6.4	105.72	96.12	14	4				1		1	1	2	1		2	1
A2J1M5	Rheumatoid factor RF-IP4 (Fragment) OS=Homo sapiens PE=1 SV=1	0	15.718	28	2	221	1	94	10.3	8.88	335.57												0	3.533	0.025211	59.96	196.4	55.6		85.75	1	15
A0A075B7D4	Protein IGKV1OR2-108 (Fragment) OS=Homo sapiens GN=IGKV1OR2-108 PE=4 SV=1	0.005	4.353	16	1	4	1	117	12.5	6.48	3.92	response to stimulus			Pf00047, Pf07679, Pf07686, Pf13927			2			ENSG00000231292.6		0	2.586	0.134705	105.85	124.6	57	125.21	31.47	5	6			1					1		1
P60985	Keratinocyte differentiation-associated protein OS=Homo sapiens GN=KRTDAP PE=1 SV=1	0	11.103	28	2	54	2	99	11	7.42	105.26	cell differentiation	extracellular		Pf15200	388533	KRTDAP	19			ENSG00000188508.10		0	2.436	0.178258	112.17	125.1	32.3	86.03	102.72	37	19	1	2		2	1	2	1	1	2	2	2	2	2	2	2	2	2
P01744	Ig heavy chain V-I region ND (Fragments) OS=Homo sapiens PE=1 SV=2	0.003	5.32	10	1	1	1	147	16.5	7.39	3.55												0	100	1.07268e-16		132.9		250.45		10			1	1				1	1	1
P01776	Ig heavy chain V-III region WAS OS=Homo sapiens PE=1 SV=1	0	25.848	40	3	337	1	117	13.1	7.99	1163.08												0	34.775	1.14947e-13	142.72	252.9	13.2	261.48	125.17	12	3			1			1		1				1			1
Q9H5C3	cDNA: FLJ23590 fis, clone LNG14491 OS=Homo sapiens PE=2 SV=1	0.009	3.06	5	1	82	1	220	23.5	9.42	1.61	cell organization and biogenesis;response to stimulus;transport	cytosol;membrane	protein binding		582	BBS1	11					0	2.297	0.224826	62.09	100.9	44.7	69.03	27.29	40	22	1	1	1	1	1	1	1	1	1	1	1	1	1	1	1	1	1
A0N5T0	V<gamma>1 protein (Fragment) OS=Homo sapiens GN=V<gamma>1 PE=4 SV=1	0	21.808	24	4	144	2	161	17.6	10.14	151.72												0	4.101	0.00935406	99.65	88.3	31	84.41	82.51	28	16		1			1	1						1	1	1	1	1	1
A0A0A0MS10	Protein IGHV2-5 (Fragment) OS=Homo sapiens GN=IGHV2-5 PE=4 SV=1	0	15.892	32	2	5	2	119	13.2	8.29	19.98	cellular component movement;metabolic process;regulation of biological process;response to stimulus;transport	extracellular;membrane	catalytic activity		28457	IGHV2-5	14; CHR_HSCHR14_3_CTG1	FCERI mediated Ca+2 mobilization; Scavenging of heme from plasma; Classical antibody-mediated complement activation; FCERI mediated MAPK activation; FCERI mediated NF-kB activation; CD22 mediated BCR regulation; Regulation of Complement cascade; Immunoregulatory interactions between a Lymphoid and a non-Lymphoid cell; Cell surface interactions at the vascular wall; FCGR activation; Regulation of …		ENSG00000211937.3; ENSG00000277318.2		26	100	1.07268e-16		267.6		85.73		3			1	3
P06314	Ig kappa chain V-IV region B17 OS=Homo sapiens PE=2 SV=1	0	31.993	27	4	400	1	134	15	6.58	1010.74				Pf07679, Pf07686								0	66.836	1.07268e-16	136.96	295.4	4.6	153.52	119.46	3	3
A0A087WWU7	Immunoglobulin lambda-like polypeptide 5 OS=Homo sapiens GN=IGLL5 PE=4 SV=1	0	113.539	57	12	4819	1	233	24.8	6.52	12450				Pf07654, Pf07679, Pf07686, Pf08205, Pf13927								0	100	1.07268e-16		163.7		7.09		2				1
Q16663	C-C motif chemokine 15 OS=Homo sapiens GN=CCL15 PE=1 SV=2	0.005	4.189	17	1	1	1	113	12.2	8.18	0	cell communication;cellular component movement;cellular homeostasis;defense response;regulation of biological process;response to stimulus	extracellular	protein binding	Pf00048	6359	CCL15	17; CHR_HSCHR17_7_CTG4			ENSG00000275528.2; ENSG00000282521.1	Cytokine-cytokine receptor interaction; Chemokine signaling pathway	2	100	1.07268e-16		154.6		75.85		20		1	1	1		1		1						1	1			1
A2NUT3	Mu-chain (AA -19 to 142) (Fragment) OS=Homo sapiens PE=2 SV=1	0	41.455	46	7	566	1	161	17.2	7.72	1215.14	cell organization and biogenesis;cellular component movement;defense response;metabolic process;regulation of biological process;response to stimulus;transport	extracellular;membrane	catalytic activity;protein binding		28442	IGHV3-23	14					0	100	1.07268e-16		282.8				1
P50991	T-complex protein 1 subunit delta OS=Homo sapiens GN=CCT4 PE=1 SV=4	0.005	4.914	4	1	1	1	539	57.9	7.83	3.91	metabolic process;regulation of biological process;transport	cytoplasm;cytoskeleton;cytosol	nucleotide binding;protein binding;RNA binding	Pf00118	10575	CCT4	2	BBSome-mediated cargo-targeting to cilium; Prefoldin mediated transfer of substrate to CCT/TriC; Cooperation of PDCL (PhLP1) and TRiC/CCT in G-protein beta folding; Association of TriC/CCT with target proteins during biosynthesis; Formation of tubulin folding intermediates by CCT/TriC; Folding of actin by CCT/TriC		ENSG00000115484.14		13	2.77	0.095757	98.48	226.7	73.3	42.89	195.06	10	13								1				1
C9JYX9	Procollagen C-endopeptidase enhancer 2 OS=Homo sapiens GN=PCOLCE2 PE=4 SV=1	0.007	3.398	4	1	2	1	303	33.8	7.96	4.16				Pf00431			3			ENSG00000163710.7		0	100	1.07268e-16		153.9		47.71		5
E9PFZ2	Ceruloplasmin OS=Homo sapiens GN=CP PE=4 SV=1	0	877.56	72	67	8610	2	946	108.8	5.77	28230.1	cellular homeostasis;metabolic process;transport		catalytic activity;metal ion binding	Pf00394, Pf07731, Pf07732			3			ENSG00000047457.13		0	2.9	0.0747809	124.6	117.2	97.7	168.74	62.84	34	21	2		2	2	1	1	2	1	1	4	1	2	4	2	1	1
P04220	Ig mu heavy chain disease protein OS=Homo sapiens PE=1 SV=1	0	325.295	73	27	18783	2	391	43	5.24	49273.8				Pf00047, Pf07654, Pf08205								0	10.748	1.41592e-06	112.08	182.3	17.9	94.94	60.58	41	21	1	1	1	1	1	1	1	1	1	1	1	1	1	1	1	1	1
B4E342	cDNA FLJ54405, highly similar to Homo sapiens steroid sensitive gene 1 (URB), transcript variant 2, mRNA OS=Homo sapiens PE=2 SV=1	0.003	5.159	3	1	1	1	551	64.4	9.45	3.3	cell organization and biogenesis;regulation of biological process		protein binding	Pf13778	151887	CCDC80	3					0	100	1.07268e-16		12.2		72.7		5
P31025	Lipocalin-1 OS=Homo sapiens GN=LCN1 PE=1 SV=1	0.007	3.347	6	1	1	1	176	19.2	5.58	0	metabolic process;regulation of biological process;response to stimulus;transport	extracellular	enzyme regulator activity;metal ion binding;protein binding	Pf00061, Pf04630	3933	LCN1	9	Transport of fatty acids		ENSG00000160349.9		4	100	1.07268e-16		197.3		89.95		7														1	1
P0DJI9	Serum amyloid A-2 protein OS=Homo sapiens GN=SAA2 PE=1 SV=1	0	98.644	63	10	304	6	122	13.5	9.14	698.57	cellular component movement;defense response;response to stimulus	extracellular		Pf00277	6289	SAA2	11		Selenium Micronutrient Network; Vitamin B12 Metabolism; Folate Metabolism	ENSG00000134339.8		3	4.081	0.00969305	125.52	153.6	31.3	425.66	88.47	41	22	4	4	6	4	5	6	6	6	3	5	4	5	6	6	6	5	7
A0A024R674	Spectrin, beta, erythrocytic (Includes spherocytosis, clinical type I), isoform CRA_e OS=Homo sapiens GN=SPTB PE=4 SV=1	0	35.928	4	8	13	8	2328	267.6	5.36	23.27	cell organization and biogenesis;cellular component movement;metabolic process;regulation of biological process;response to stimulus;transport	cytoplasm;cytoskeleton;cytosol;Golgi	protein binding;structural molecule activity	Pf00169, Pf00307, Pf00435, Pf11971, Pf15410	6710	SPTB	14					0	3.026	0.0585698	130.01	162.4	27.3	72.46	130.98	32	19	1	1	3	1		1	1	1	1	1	1	3			1
A8K7T4	cDNA FLJ75774, highly similar to Homo sapiens lectin, mannose-binding 2 (LMAN2), mRNA OS=Homo sapiens PE=2 SV=1	0.006	3.699	3	1	2	1	356	40.2	6.95	2.4	regulation of biological process;transport	cell surface;Golgi;membrane	metal ion binding;protein binding	Pf03388	10960	LMAN2	5					0	100	1.07268e-16		300		52.29		21		1		1	1		1	1	1	1		1	1			1
Q8TD58	Prothrombin (Fragment) OS=Homo sapiens GN=F2 PE=4 SV=1	0	43.965	70	4	417	1	47	5.7	8.84	1315.57	cellular component movement;cellular homeostasis;coagulation;defense response;development;metabolic process;regulation of biological process;response to stimulus;transport	extracellular;membrane;organelle lumen	catalytic activity;metal ion binding;protein binding;receptor activity;signal transducer activity	Pf00089	2147	F2	11		Selenium Micronutrient Network; Vitamin B12 Metabolism; Folate Metabolism; IL1 and megakaryocytes in obesity; Regulation of Actin Cytoskeleton; Complement and Coagulation Cascades			6	100	1.07268e-16		96.9		15.16		2			1
B4DQC5	cDNA FLJ58039, highly similar to Golgi-associated plant pathogenesis-related protein 1 OS=Homo sapiens PE=2 SV=1	0.005	5.005	10	1	1	1	129	14.4	8	2.98	regulation of biological process	membrane	protein binding	Pf00188	152007	GLIPR2	9					0	2.568	0.139452	72.95	88.4	34.3	56.97	14.42	8	2									1							1	1
Q6ZRS5	cDNA FLJ46139 fis, clone TESTI2052670, weakly similar to Basement membrane-specific heparan sulfate proteoglycan core protein OS=Homo sapiens PE=2 SV=1	0.005	4.355	2	1	1	1	595	62.8	9.45	2.33	regulation of biological process;response to stimulus	membrane	metal ion binding;protein binding	Pf00047, Pf07679, Pf07686, Pf13895, Pf13927	256158	HMCN2	9					0	100	1.07268e-16		300		52.7		20		1			1			1	1	1	1	1			1	1
A2J1N3	Rheumatoid factor RF-IP20 (Fragment) OS=Homo sapiens PE=2 SV=1	0	68.04	70	7	619	1	96	10.5	9.13	1341.67				Pf07686								0	10.045	3.03214e-06	105.18	185.4	17.4	105.26	44.49	7	2	1	1	1					1
P80297	Metallothionein-1X OS=Homo sapiens GN=MT1X PE=1 SV=1	0.005	4.971	20	1	1	1	61	6.1	7.96	2.76	regulation of biological process;response to stimulus	cytoplasm;nucleus	metal ion binding;protein binding		4501	MT1X	16	Metallothioneins bind metals	Copper homeostasis; Zinc homeostasis; Oxidative Stress	ENSG00000187193.8	Mineral absorption	7	100	1.07268e-16		300		131.01		3																	1
A8K104	cDNA FLJ78726, highly similar to Homo sapiens olfactomedin 1 (OLFM1), transcript variant 1, mRNA OS=Homo sapiens PE=2 SV=1	0.006	3.833	2	1	1	1	467	54.1	6.99	0	cell organization and biogenesis;metabolic process;regulation of biological process;response to stimulus	endoplasmic reticulum	metal ion binding;protein binding	Pf02191, Pf04156, Pf10234, Pf10473, Pf12308, Pf14662	10439	OLFM1	9					0	100	1.07268e-16		162.4		13.63		6																	1
Q0ZCG0	Immunglobulin heavy chain variable region (Fragment) OS=Homo sapiens PE=4 SV=1	0	31.756	44	5	369	1	118	13	7.94	659.22				Pf07686								0	3.551	0.0244157	84.79	173.7	32.3	68.3	77.57	16	4	1	1	1	1		1	1	1			1	1			1
P01127	Platelet-derived growth factor subunit B OS=Homo sapiens GN=PDGFB PE=1 SV=1	0.019	2.61	7	1	1	1	241	27.3	9.16	0	cell communication;cell organization and biogenesis;cellular component movement;development;metabolic process;regulation of biological process;response to stimulus;transport	cell surface;cytoplasm;extracellular;membrane;organelle lumen	catalytic activity;enzyme regulator activity;protein binding	Pf00341, Pf04692	5155	PDGFB	22	PI5P, PP2A and IER3 Regulate PI3K/AKT Signaling; Downstream signal transduction; Non-integrin membrane-ECM interactions; Platelet degranulation ; Constitutive Signaling by Aberrant PI3K in Cancer; RAF/MAP kinase cascade; Interleukin-20 family signaling	Osteoclast Signaling; Angiogenesis; PDGF Pathway; Differentiation Pathway; NRF2 pathway; Focal Adhesion; Osteoblast Signaling; Lung fibrosis; MAPK Signaling Pathway; ESC Pluripotency Pathways; Focal Adhesion-PI3K-Akt-mTOR-signaling pathway; Regulation of Actin Cytoskeleton	ENSG00000100311.16	Regulation of actin cytoskeleton; Melanoma; Prostate cancer; Phospholipase D signaling pathway; PI3K-Akt signaling pathway; Focal adhesion; Gap junction; MAPK signaling pathway; EGFR tyrosine kinase inhibitor resistance; Cytokine-cytokine receptor interaction; Renal cell carcinoma; MicroRNAs in cancer; Ras signaling pathway; Glioma; Choline metabolism in cancer; Pathways in cancer; HTLV-I infecti…	55	8.843	1.15356e-05	114.79	281.1	18.9	58.87	121.19	24	4	1	1		1		1	1	1	1	1	1	1					1
G3V0E5	Transferrin receptor (P90, CD71), isoform CRA_c OS=Homo sapiens GN=TFRC PE=4 SV=1	0.019	2.653	3	1	1	1	679	75.9	6.81	0	cell differentiation;cell organization and biogenesis;cellular homeostasis;metabolic process;regulation of biological process;response to stimulus;transport	cell surface;endosome;extracellular;membrane	protein binding;receptor activity;RNA binding;transporter activity	Pf02225, Pf04253, Pf04389	7037	TFRC	3		Iron metabolism in placenta	ENSG00000072274.12		1	100	1.07268e-16		300		171.04		8				1								1
C9J6H2	Insulin-like growth factor-binding protein 1 OS=Homo sapiens GN=IGFBP1 PE=4 SV=1	0.007	3.393	6	1	1	1	216	22.9	4.97	2.43	regulation of biological process	extracellular;Golgi	protein binding	Pf00086, Pf00219			7		Aryl Hydrocarbon Receptor Pathway	ENSG00000146678.9		1	100	1.07268e-16		300		61.07		10				1	1	1			1			1
B4DZK8	cDNA FLJ61192, highly similar to Erythrocyte band 7 integral membrane protein OS=Homo sapiens PE=2 SV=1	0.036	2.238	4	1	1	1	280	30.8	8.25	0	cell organization and biogenesis;regulation of biological process;transport	cytoskeleton;cytosol;endoplasmic reticulum;membrane;mitochondrion	protein binding	Pf01145	2040	STOM	9					0	100	1.07268e-16		300		45.75		15							1		1	1		1	1			1
P31947	14-3-3 protein sigma OS=Homo sapiens GN=SFN PE=1 SV=1	0	16.152	13	3	20	1	248	27.8	4.74	17	cell differentiation;cell organization and biogenesis;regulation of biological process;response to stimulus	cytoplasm;cytosol;extracellular;membrane;mitochondrion;nucleus	enzyme regulator activity;protein binding	Pf00244	2810	SFN	1	Translocation of GLUT4 to the plasma membrane; Chk1/Chk2(Cds1) mediated inactivation of Cyclin B:Cdk1 complex; TP53 Regulates Transcription of Genes Involved in G2 Cell Cycle Arrest; TP53 Regulates Metabolic Genes; Activation of BAD and translocation to mitochondria ; RHO GTPases activate PKNs	miRNA Regulation of DNA Damage Response; Myometrial Relaxation and Contraction Pathways; Calcium Regulation in the Cardiac Cell; DNA Damage Response	ENSG00000175793.11	p53 signaling pathway; Cell cycle; Aldosterone-regulated sodium reabsorption	31	100	1.07268e-16		155.2		25.82		10			1							1					1
Q01432	AMP deaminase 3 OS=Homo sapiens GN=AMPD3 PE=1 SV=1	0.027	2.433	1	1	1	1	767	88.8	6.98	1.62	metabolic process;transport	cytosol;extracellular;organelle lumen	catalytic activity;metal ion binding;protein binding	Pf00962	272	AMPD3	11	Neutrophil degranulation; Purine salvage		ENSG00000133805.15	Purine metabolism; Metabolic pathways	9	8.612	1.48649e-05	224.73	268.8	31.2		118.05	1	2
Q8NEC6	MTMR1 protein OS=Homo sapiens GN=MTMR1 PE=2 SV=1	0.04	2.172	2	1	1	1	363	39.8	7.64	0	metabolic process	cytoplasm;cytosol;membrane	catalytic activity;protein binding	Pf02893, Pf06602	8776	MTMR1	X			ENSG00000063601.16	Metabolic pathways; Phosphatidylinositol signaling system; Inositol phosphate metabolism	3	8.7	1.35651e-05	11.98	269.1	30.9		13.67	1	4
Q8N0Y7	Probable phosphoglycerate mutase 4 OS=Homo sapiens GN=PGAM4 PE=2 SV=1	0.006	3.589	6	1	1	1	254	28.8	6.65	2.17	metabolic process;regulation of biological process	cytosol	catalytic activity	Pf00300	441531	PGAM4	X			ENSG00000226784.2	Glycolysis / Gluconeogenesis; Central carbon metabolism in cancer; Glycine, serine and threonine metabolism; Biosynthesis of amino acids; Glucagon signaling pathway; Carbon metabolism; Metabolic pathways	7	2.303	0.221953	125.02	209.2	90.8	173.16	6.68	5	2
X6RLJ0	Complement C1q subcomponent subunit A (Fragment) OS=Homo sapiens GN=C1QA PE=4 SV=3	0	52.704	38	9	410	1	220	23.3	9.17	579.71	response to stimulus	extracellular;membrane	protein binding	Pf00229, Pf00386, Pf01391			1		Microglia Pathogen Phagocytosis Pathway; Oxidative Damage	ENSG00000173372.16		2	100	1.07268e-16		300		16.26		2								1								1
A2IXV5	MIR-10 OS=Homo sapiens GN=MIR cl-10 PE=2 SV=1	0	10.049	6	2	2	1	597	65	7.34	7.16	cell communication;defense response;regulation of biological process;response to stimulus;transport	cell surface;cytoplasm;membrane	protein binding;receptor activity;signal transducer activity	Pf00047, Pf13895, Pf13927	10288	LILRB2	19			ENSG00000131042.14	Osteoclast differentiation	1	100	1.07268e-16		247.1		40.73		19		1				1	1					1	1		1
P30050	60S ribosomal protein L12 OS=Homo sapiens GN=RPL12 PE=1 SV=1	0.005	4.641	9	1	1	1	165	17.8	9.42	3.81	cell organization and biogenesis;metabolic process;transport	cytosol;membrane;ribosome	protein binding;RNA binding;structural molecule activity	Pf00298, Pf03946	6136	RPL12	9	Peptide chain elongation; Eukaryotic Translation Termination; Viral mRNA Translation; L13a-mediated translational silencing of Ceruloplasmin expression; Nonsense Mediated Decay (NMD) independent of the Exon Junction Complex (EJC); Selenocysteine synthesis; Nonsense Mediated Decay (NMD) enhanced by the Exon Junction Complex (EJC); GTP hydrolysis and joining of the 60S ribosomal subunit; Major path…	Cytoplasmic Ribosomal Proteins	ENSG00000197958.12	Ribosome	34	2.308	0.221953	69.69	163.1	70.7	45.53	76.69	2	4								1
B2RDW0	cDNA, FLJ96792, highly similar to Homo sapiens calmodulin 2 (phosphorylase kinase, delta) (CALM2), mRNA OS=Homo sapiens PE=2 SV=1	0.006	3.501	11	1	1	1	149	16.8	4.22	2.53	metabolic process;regulation of biological process;response to stimulus	cytoplasm	catalytic activity;enzyme regulator activity;metal ion binding;protein binding	Pf00036, Pf08726, Pf12763, Pf13202, Pf13405, Pf13499, Pf13833, Pf14658	805	CALM2	2		Myometrial Relaxation and Contraction Pathways; Glycogen Metabolism; Calcium Regulation in the Cardiac Cell			3	2.624	0.124947	39.23	130	48.7	34.53	25.43	10	9					1											1
Q8TA90	Similar to Elongation factor 2b (Fragment) OS=Homo sapiens PE=2 SV=1	0.007	3.326	2	1	1	1	517	57.5	6.93	2.19	cell differentiation;cell proliferation;metabolic process;regulation of biological process;response to stimulus;transport	cytoplasm;cytosol;extracellular;membrane;nucleus;organelle lumen;ribosome	catalytic activity;nucleotide binding;protein binding;RNA binding	Pf00679, Pf03144, Pf03764, Pf14492	1938	EEF2	19		Translation Factors; AMP-activated Protein Kinase (AMPK) Signaling; Brain-Derived Neurotrophic Factor (BDNF) signaling pathway			3	9.621	4.8275e-06	49.69	271.8	28.2		56.42	1	10
Q8IXD0	Protein S (Fragment) OS=Homo sapiens GN=PROS1 PE=4 SV=1	0	15.372	78	2	315	1	41	4.5	5.11	831.98	cellular component movement;coagulation;metabolic process;regulation of biological process;transport	extracellular;membrane;organelle lumen	enzyme regulator activity;metal ion binding	Pf07645	5627	PROS1	3		Complement and Coagulation Cascades			1	100	1.07268e-16		196		192.8		17						1			1					1	1		1
A6NJS3	Putative V-set and immunoglobulin domain-containing-like protein IGHV1OR21-1 OS=Homo sapiens GN=IGHV1OR21-1 PE=5 SV=1	0.006	3.621	13	1	1	1	120	13.4	7.81	2.64					390530	IGHV1OR21-1	21					0	100	1.07268e-16		172.6		257.97		8		1		1					1				1
Q9NP29	Microfibrillar protein 2 (Fragment) OS=Homo sapiens PE=1 SV=1	0	10.397	18	2	252	1	130	14.1	9.64	532.98												0	3.206	0.0456252	101.94	144	45.9	77.94	63.03	39	22	1	1	1	1	1	1	1	1	1	1	1	1	1	1	1	1	1
Q06141	Regenerating islet-derived protein 3-alpha OS=Homo sapiens GN=REG3A PE=1 SV=1	0	20.002	37	4	34	4	175	19.4	7.64	78.43	cell proliferation;defense response;development;regulation of biological process;response to stimulus	cytoplasm;extracellular	protein binding	Pf00059	5068	REG3A	2	Antimicrobial peptides		ENSG00000172016.15		3	3.459	0.0289134	123.06	269.4	15	88.64	40.37	41	22	3	3	2	1	3	2	1	2	2	1	2	1	3	2	3	3	2
E1CEI4	Glutamate--cysteine ligase catalytic subunit OS=Homo sapiens GN=GCLC PE=2 SV=1	0.001	6.894	4	2	2	2	599	68.6	5.94	2.06	cell organization and biogenesis;cellular homeostasis;metabolic process;regulation of biological process;response to stimulus	cytosol	catalytic activity;metal ion binding;nucleotide binding;protein binding	Pf03074	2729	GCLC	6		Glutathione metabolism; Trans-sulfuration and one carbon metabolism; Aryl Hydrocarbon Receptor; Apoptosis-related network due to altered Notch3 in ovarian cancer; NRF2 pathway; Transcriptional activation by NRF2; Photodynamic therapy-induced NFE2L2 (NRF2) survival signaling; One carbon metabolism and related pathways; Oxidative Stress	ENSG00000001084.10		9	100	1.07268e-16		100.5		64.76		5														1				1
A0A087WWF0	Protein IGHV3-64 OS=Homo sapiens GN=IGHV3-64 PE=4 SV=1	0.001	7.524	59	3	3	1	75	8.3	8.73	4.06			catalytic activity	Pf03492								0	100	1.07268e-16		160.8		75.87		17					1		1	1			1				1	1
Q4VB24	Histone cluster 1, H1e OS=Homo sapiens GN=HIST1H1E PE=2 SV=1	0.001	7.227	11	2	23	2	219	21.9	11.03	24.09	cell organization and biogenesis;metabolic process;regulation of biological process	chromosome;nucleus	DNA binding;metal ion binding;nucleotide binding;protein binding;RNA binding	Pf00538	3008	HIST1H1E	6					0	5.414	0.00108867	114.02	191.2	86.6	55.12	59.83	37	17	1	1	1	1	1	1	1	1	1	1	1	1		1	1	1	2
P02538	Keratin, type II cytoskeletal 6A OS=Homo sapiens GN=KRT6A PE=1 SV=3	0	114.081	38	23	373	1	564	60	8	535.21	cell death;cell differentiation;cell organization and biogenesis;defense response;metabolic process;regulation of biological process;response to stimulus	cytosol;membrane;nucleus	protein binding;structural molecule activity	Pf00038, Pf04111, Pf13166	3853	KRT6A	12	Formation of the cornified envelope	Ectoderm Differentiation	ENSG00000205420.10		4	100	1.07268e-16		200.7		104.06		7				1								1
P01871	Ig mu chain C region OS=Homo sapiens GN=IGHM PE=1 SV=3	0	475.126	78	39	28717	6	452	49.3	6.77	64099.8	cell organization and biogenesis;cellular component movement;defense response;metabolic process;regulation of biological process;response to stimulus	cell surface;membrane	DNA binding;protein binding	Pf07654, Pf08205	3507	IGHM	14					0	8.615	1.48649e-05	100.97	166.4	22.5	57.3	38.16	41	22	32	37	33	32	36	35	30	34	37	34	33	32	29	30	36	38	35
P49411	Elongation factor Tu, mitochondrial OS=Homo sapiens GN=TUFM PE=1 SV=2	0.003	5.909	4	1	1	1	452	49.5	7.61	3.55	metabolic process;response to stimulus	membrane;mitochondrion	catalytic activity;nucleotide binding;protein binding;RNA binding	Pf00009, Pf03143, Pf03144	7284	TUFM	16	Mitochondrial translation elongation				4	100	1.07268e-16		177.6		69.11		17				1		1							1	1	1	1	1	1
P01760	Ig heavy chain V-I region WOL OS=Homo sapiens PE=1 SV=1	0.006	3.466	10	1	3	1	124	13.7	8.41	2.41												0	2.266	0.238707	99.15	203.3	55.8	61.32	117.72	7	9				1				1			1	1
P06732	Creatine kinase M-type OS=Homo sapiens GN=CKM PE=1 SV=2	0	8.207	7	2	3	2	381	43.1	7.25	3.35	metabolic process	cytoplasm;cytosol	catalytic activity;nucleotide binding;protein binding	Pf00217, Pf02807	1158	CKM	19	Creatine metabolism	Urea cycle and metabolism of amino groups	ENSG00000104879.4	Metabolic pathways; Arginine and proline metabolism	7	100	1.07268e-16		120.5		82.38		13			1	2		1					1			1			1
A2J1N7	Rheumatoid factor RF-ET10 (Fragment) OS=Homo sapiens PE=2 SV=1	0	14.537	45	5	89	3	96	10.5	9.36	33.56												0	2.385	0.197046	138.51	71.2	24.9	440.14	195.8	41	20	1	1	1	1	1	1	2	2	1	1	2	1	1	1	1	1	1
P01705	Ig lambda chain V-II region NEI OS=Homo sapiens PE=1 SV=1	0	10.66	14	1	8	1	111	11.6	8.63	4.95				Pf07679, Pf07686								0	2.463	0.16858	111.43	166.2	51.5	95.88	103.29	25	12	1		1	1		1	1	1	1	1	1				1	1
O75339	Cartilage intermediate layer protein 1 OS=Homo sapiens GN=CILP PE=1 SV=4	0.006	3.469	1	1	2	1	1184	132.5	8.41	1.96	regulation of biological process	extracellular	catalytic activity;protein binding	Pf00090, Pf03762, Pf07679, Pf13330, Pf13715, Pf13895, Pf13927	8483	CILP	15	Signaling by Type 1 Insulin-like Growth Factor 1 Receptor (IGF1R)		ENSG00000138615.5		3	100	1.07268e-16		261.5		93.38		13		1			1		1	1		1		1	1
A2NB43	Cold agglutinin FS-1 H-chain (Fragment) OS=Homo sapiens GN=IGH@ PE=2 SV=1	0.009	3.038	8	1	3	1	118	13	9.41	1.71												0	100	1.07268e-16		212.9		53.41		13			1										1				1	1
C9J4S4	Ras-related protein Rab-7a OS=Homo sapiens GN=RAB7A PE=1 SV=1	0.007	3.421	14	1	1	1	98	11	8.78	2.13	regulation of biological process;response to stimulus		catalytic activity;nucleotide binding	Pf00071, Pf03193, Pf08477, Pf13191, Pf13401			3			ENSG00000075785.12		0	3.631	0.0216097	119.54	221.8	56.6	99.27	21.15	2	3																	1
P31151	Protein S100-A7 OS=Homo sapiens GN=S100A7 PE=1 SV=4	0.009	3.032	13	1	1	1	101	11.5	6.77	0	cell differentiation;defense response;regulation of biological process;response to stimulus;transport	cytoplasm;cytosol;endoplasmic reticulum;extracellular;nucleus;organelle lumen	metal ion binding;protein binding	Pf01023	6278	S100A7	1	Neutrophil degranulation; Metal sequestration by antimicrobial proteins		ENSG00000143556.8		5	100	1.07268e-16		130.8		32.21		12																1	1
Q9NYQ6	Cadherin EGF LAG seven-pass G-type receptor 1 OS=Homo sapiens GN=CELSR1 PE=1 SV=1	0.029	2.404	1	1	3	1	3014	329.3	5.92	5.58	cellular component movement;development;regulation of biological process;response to stimulus	membrane	metal ion binding;protein binding;receptor activity;signal transducer activity	Pf00002, Pf00008, Pf00028, Pf00053, Pf00054, Pf01825, Pf02210, Pf02793, Pf05462, Pf07645, Pf08758, Pf12003	9620	CELSR1	22		GPCRs, Other	ENSG00000075275.16		1	63.327	1.07268e-16	81.43	183.7	2.8	62.05	30.03	24	5		1	1		1								1	1	1	1	1
A0A075X6W5	NADH dehydrogenase subunit 5 (Fragment) OS=Homo sapiens GN=ND5 PE=4 SV=1	0.037	2.21	5	1	1	1	308	33.4	8.88	0		membrane;mitochondrion		Pf00361								0	4.365	0.00590977	106.79	103	28.1	71.65	81.6	17	11	1		1		1	1							1	1
Q86Y46	Keratin, type II cytoskeletal 73 OS=Homo sapiens GN=KRT73 PE=1 SV=1	0	18.773	7	5	91	1	540	58.9	7.23	48.07	cell death	cytosol;nucleus	catalytic activity;motor activity;protein binding;structural molecule activity	Pf00038, Pf01576, Pf03961, Pf05622, Pf06548, Pf08614, Pf09726, Pf09728, Pf12128	319101	KRT73	12	Formation of the cornified envelope		ENSG00000186049.8		3	100	1.07268e-16		300		137.06		6		1															1
B4DKS2	cDNA FLJ60284, highly similar to Homo sapiens guanine nucleotide exchange factor p532 OS=Homo sapiens PE=2 SV=1	0.019	2.696	2	1	13	1	721	79.4	5.68	4.37	cell differentiation;cell organization and biogenesis;metabolic process;regulation of biological process;transport	cytoplasm;cytosol;Golgi;membrane	catalytic activity		8925	HERC1	15					0	4.896	0.00244806	148.13	248.2	30	99.56	157.96	33	19	1	1	1	1	1	1	1	1	1	1	1	1	1		1	1
C9JS14	Glutaminyl-peptide cyclotransferase (Fragment) OS=Homo sapiens GN=QPCT PE=4 SV=4	0	10.068	13	1	2	1	117	13.5	4.81	5.74				Pf04389			2			ENSG00000115828.15		0	100	1.07268e-16		107		100.43		6							1									1		1
C9JYM4	Golgi membrane protein 1 (Fragment) OS=Homo sapiens GN=GOLM1 PE=4 SV=1	0.007	3.227	7	1	19	1	121	13.7	9.48	7.29							9			ENSG00000135052.16		0	5.572	0.000866103	97.13	78.9	13.5	114.22	44.87	26	7		1	1		1		1	1	1		1		1	1	1	1	1
A0A0A0MRM2	Nebulin-related-anchoring protein OS=Homo sapiens GN=NRAP PE=4 SV=1	0.031	2.323	1	1	1	1	1731	197.1	9.2	1.85			metal ion binding;protein binding	Pf00412, Pf00880	4892	NRAP	10			ENSG00000197893.13		0	100	1.07268e-16		300		243.47		7				1				1			1							1
S6BAP0	IgG H chain OS=Homo sapiens PE=2 SV=1	0	78.394	34	8	3086	1	229	24	8.54	5913.7				Pf07654, Pf07686								0	100	1.07268e-16		23.9		21.75		2							1		1
B4E0D5	cDNA FLJ54218, highly similar to Acidic leucine-rich nuclear phosphoprotein 32 family member E OS=Homo sapiens PE=2 SV=1	0.005	4.565	12	1	1	1	163	19.4	10.11	2.5	cell organization and biogenesis;regulation of biological process;transport	nucleus	enzyme regulator activity;protein binding	Pf12799, Pf13855, Pf14580	81611	ANP32E	1					0	3.128	0.0528662	86.4	248.9	51.1	35.96	89.94	3	3					1
P09668	Pro-cathepsin H OS=Homo sapiens GN=CTSH PE=1 SV=4	0.005	4.365	3	1	1	1	335	37.4	8.07	2.14	cell death;metabolic process;regulation of biological process;response to stimulus;transport	cytosol;extracellular;organelle lumen;vacuole	catalytic activity;enzyme regulator activity;protein binding;receptor activity;signal transducer activity	Pf00112, Pf08246	1512	CTSH	15	Surfactant metabolism; Neutrophil degranulation; MHC class II antigen presentation		ENSG00000103811.15	Apoptosis; Lysosome	9	8.149	2.55854e-05	92.73	219.1	20.6	328.31	63.06	12	7	1	1				1	1			1	1		1			1
P20827	Ephrin-A1 OS=Homo sapiens GN=EFNA1 PE=1 SV=2	0.02	2.605	4	1	5	1	205	23.8	6.83	0	cell communication;cell differentiation;cell organization and biogenesis;cellular component movement;regulation of biological process;response to stimulus	extracellular;membrane	protein binding	Pf00812	1942	EFNA1	1	EPH-ephrin mediated repulsion of cells; EPHA-mediated growth cone collapse	Focal Adhesion-PI3K-Akt-mTOR-signaling pathway	ENSG00000169242.11	Axon guidance; Rap1 signaling pathway; PI3K-Akt signaling pathway; Ras signaling pathway	10	5.596	0.000838968	96.63	187	32.3	99.91	27.65	28	11				1	1	1	1		1	1	1	1	1		1	1
U3KPS2	Myeloblastin OS=Homo sapiens GN=PRTN3 PE=1 SV=1	0.019	2.651	6	1	1	1	215	23.6	8.16	0	metabolic process		catalytic activity	Pf00089, Pf09342			19; CHR_HSCHR19_5_CTG2			ENSG00000196415.9; ENSG00000277804.4		0	100	1.07268e-16		153.5		71.83		15			1	1		1											1	1
Q5NV67	V1-11 protein (Fragment) OS=Homo sapiens GN=V1-11 PE=4 SV=1	0.003	5.961	16	1	12	1	99	10.5	4.59	45.7	cellular component movement;metabolic process;regulation of biological process;response to stimulus;transport	extracellular;membrane	catalytic activity	Pf07686	28826	IGLV1-36	22	FCERI mediated Ca+2 mobilization; Regulation of Complement cascade; Immunoregulatory interactions between a Lymphoid and a non-Lymphoid cell; Scavenging of heme from plasma; Cell surface interactions at the vascular wall; Classical antibody-mediated complement activation; FCGR activation; Regulation of actin dynamics for phagocytic cup formation; FCERI mediated MAPK activation; Role of LAT2/NTAL/…				23	100	1.07268e-16		100				1					1
A2N011	Vh1-D-J3-region (Fragment) OS=Homo sapiens PE=2 SV=1	0	8.193	9	1	28	1	127	13.7	8.47	40.64				Pf07686								0	3.088	0.0571155	130.26	182.8	55.1	104.21	64.63	34	22	1			1	1	1	1	1	1	1	1	1		1	1	1	1
P01761	Ig heavy chain V-I region SIE OS=Homo sapiens PE=1 SV=1	0	9.055	22	2	32	1	124	13.7	8.81	62.23												0	19.642	6.88903e-10	62.34	283.6	12.8	38.67	51.35	13	5	1			1		1	1			1	1	1
B3GQS7	Mitochondrial heat shock 60kD protein 1 variant 1 OS=Homo sapiens GN=HSPD1 PE=2 SV=1	0	18.34	9	3	5	3	569	60.6	6.04	14.06	cell organization and biogenesis;cell proliferation;metabolic process;regulation of biological process;response to stimulus;transport	cell surface;cytoplasm;cytosol;endosome;membrane;mitochondrion;organelle lumen	catalytic activity;DNA binding;nucleotide binding;protein binding;RNA binding	Pf00118	3329	HSPD1	2		Apoptosis-related network due to altered Notch3 in ovarian cancer; Sudden Infant Death Syndrome (SIDS) Susceptibility Pathways			2	8.686	1.36926e-05	136.56	157.9	18.7	76.21	204.22	3	8										1		1
P01033	Metalloproteinase inhibitor 1 OS=Homo sapiens GN=TIMP1 PE=1 SV=1	0	9.042	14	2	4	2	207	23.2	8.1	10.97	cell organization and biogenesis;metabolic process;regulation of biological process;response to stimulus;transport	extracellular;organelle lumen	enzyme regulator activity;metal ion binding;protein binding	Pf00965	7076	TIMP1	X	Platelet degranulation ; Post-translational protein phosphorylation; Regulation of Insulin-like Growth Factor (IGF) transport and uptake by Insulin-like Growth Factor Binding Proteins (IGFBPs); Activation of Matrix Metalloproteinases; Interleukin-10 signaling; Interleukin-4 and 13 signaling	Matrix Metalloproteinases; IL1 and megakaryocytes in obesity; Lung fibrosis; IL-6 signaling pathway	ENSG00000102265.11	HIF-1 signaling pathway	21	100	1.07268e-16		149.9		37.86		19			1	1		1								1		1
P06317	Ig lambda chain V-VI region SUT OS=Homo sapiens PE=1 SV=1	0	28.945	31	3	25	3	111	12.2	5.12	38.83				Pf07679, Pf07686								0	3.387	0.0330905	124.15	140.4	52.7	92.51	36.98	41	22	2	4	4	2	4	2	2	2	1	2	2	2	4	3	2	3	3
[truncated: 48 more columns]
